# Supplementary material for: Induced Burkholderia prophages detected from the hemoculture: a biomarker for Burkholderia pseudomallei infection
Source: Front Microbiol. 2024 Apr 2;15:1361121. doi: 10.3389/fmicb.2024.1361121 (PMC11022660; doi:10.3389/fmicb.2024.1361121)
Supplement: Supplementary file 2 [file Data_Sheet_2.xlsx]

## Sheet: Sheet1
Supplemental Table 2 Lytic activity of the hemoculture-isolated Burkholderia phages vB_HM387 and vB_HM795 against Burkholderia spp. and other Gram-negative bacteria.
Bacteria	B. pseudomallei, Soil, Thailand					B. pseudomallei, Clinical, Thailand						B. pseudomallei, Soil, Australia			B. pseudomallei, Water, Australia	B. pseudomallei, Clinical, Australia				B. thailandensis
Strains	SBPTHE0008	SBPTHE0024	SBPTHE0031	SBPTHE0358	SBPTHE0412	K96243	H239a	H576a	H956a	H1710a	H3073a	SBPAU016a	SBPAU017a	SBPAU018	SBPAU491	HBPAU015	HBPAU019	HBPAU024a	HBPAU026	D1	DW503	DV1	E152	E153	E154	E158	E159	E169	E173	E174	E175	E177	E184	E188	E192	E201	E202	E205	E207	E228	E234	E246	E253	E264	E27	E274	E332	E352	E354
vB_HM387	N	P	P	N	N	P	N	P	P	P	N	N	N	N	N	N	N	N	N	P	P	P	P	P	P	P	P	P	P	P	N	P	P	P	P	P	N	P	P	P	P	N	N	P	P	P	P	P	P
vB_HM795	P	P	P	P	N	P	P	N	N	P	P	P	N	N	N	P	N	N	P	P	P	P	P	P	P	P	P	P	P	P	P	P	P	P	N	P	N	N	P	P	P	P	N	P	P	P	P	P	P
P = Positive
N = Negative
[truncated: 45 more columns]
